# Supplementary material for: WWOX Induction Promotes Bcl-XL and Mcl-1 Degradation Through a Lysosomal Pathway upon Stress Responses
Source: Cells. 2026 Jan 31;15(3):270. doi: 10.3390/cells15030270 (PMC12897155; doi:10.3390/cells15030270)
Supplement: Supplementary file 1 [file cells-15-00270-s001.zip]

Archive with 1 entries (1 files):
- cells-4078288-supplementary.pdf
